# Supplementary material for: Integrated Metabolomics and Transcriptomics Reveals Metabolic Pathway Changes in Common Carp Muscle Under Oxidative Stress
Source: Antioxidants (Basel). 2025 Sep 14;14(9):1115. doi: 10.3390/antiox14091115 (PMC12466421; doi:10.3390/antiox14091115)
Supplement: Supplementary file 1 [file antioxidants-14-01115-s001.zip]

Archive with 1 entries (1 files):
- antioxidants-3848893-supplementary.pdf
